# Supplementary material for: DNA Barcoding of Bemisia tabaci Complex (Hemiptera: Aleyrodidae) Reveals Southerly Expansion of the Dominant Whitefly Species on Cotton in Pakistan
Source: PLoS One. 2014 Aug 6;9(8):e104485. doi: 10.1371/journal.pone.0104485 (PMC4123980; doi:10.1371/journal.pone.0104485)
Supplement: Table S1 — BOLD process IDs, GenBank accessions, collection locations and host plants of Bemisia tabaci included in the study. (XLS) [file pone.0104485.s001.xls]

## Sheet: Sheet1
Table S1. BOLD process IDs, GenBank accessions, collection locations and host plants of Bemisia tabaci
included in the study.
Accessions from Pakistan
BIN	BOLD Process ID	COI-5 Accession	COI-3 Accession	Collection locality	Latitude	Longitude	Host plant
AAM1244	MAHEM352-10	JQ844737	JQ964171	Hussain Bux Maree B	25.4167	68.5167	Cotton
	MAIMB422-09	JQ844740			25.3667	68.3667	Cotton
	MAWFL030-12	KC627194		NausheroFeroze	26.675	68.005	Cotton
	MAWFL070-12	KC627156		Tandojam	25.421	68.53	Cotton
	MAWFL072-12	KC627154		Tandojam	25.422	68.534	Cotton
	MAWFL081-12	KC627148		Tandojam	25.439	68.54	Cotton
	MAWFL090-12	KC627140		Tandojam	25.422	68.534	Cotton
	MAWFL094-12	KC627138		Tandojam	25.454	68.523	Cotton
	MAWFL412-13	KJ709357			25.25	68.31	Brinjal
	MAWFL413-13	KJ709386			25.25	68.31	Brinjal
	MAWFL414-13	KJ709383			25.25	68.31	Brinjal
	MAWFL415-13	KJ709395			25.25	68.31	Cotton
	MAWFL416-13	KJ709403			25.25	68.31	Cotton
AAM1245	MAMTI1325-12	KJ709449	KJ709459		33.6863	73.076	Malaise trap
	MAHEM749-12	JX905910			31.39	73.13	Cotton
AAM1246	GBMHH146813	AB731614		Faisalabad	31.23	73.01	Cotton
AAM1247	MAHEM349-10	JQ844734	JQ964170	Tandojam ARI	25.4167	68.5167	Cotton
	MAHEM358-10	JQ844730	JQ964166	Sanghar	26.0333	68.9333	Cotton
	MAHEM360-10	JQ844729	JQ964165	Sakrand	26.1333	68.2667	Cotton
	MAHEM361-10	JQ844728	JQ964164	Sakrand	26.1333	68.2667	Cotton
	MAHEM366-10	JQ844724	JQ964162	Nawabshah	26.2333	68.4	Cotton
	MAHEM368-10	JQ844723		Tandojam	25.4167	68.5167	Cotton
	MAHEM369-10	JQ844722	JQ964161	Tandojam	25.4167	68.5167	Cotton
	MAHEM370-10	JQ844721	JQ964160	Shahdadpur	25.9167	68.6	Cotton
	MAHEM372-10	JQ844719	JQ964159	Bahawalnagar	29.9833	73.2167	Cotton
	MAHEM373-10	JQ844718	JQ964158	Bahawalnagar	29.9833	73.2167	Cotton
	MAHEM374-10	JQ844717	JQ964157	Multan	30.1833	71.45	Cotton
	MAHEM375-10	JQ844697		Multan	30.1833	71.45	Cotton
	MAHEM376-10	JQ844716	JQ964156	Haroonabad	29.6	73.1333	Cotton
	MAHEM377-10	JQ844715		Haroonabad	29.6	73.1333	Cotton
	MAHEM378-10	JQ844714	JQ964155	Multan	30.1833	71.45	Cotton
	MAHEM379-10	JQ844713	JQ964154	Multan	30.1833	71.45	Cotton
	MAHEM380-10	JQ844712	JQ964153	Khanewal	30.3	71.9167	Cotton
	MAHEM381-10	JQ844711	JQ964152	Khanewal	30.3	71.9167	Cotton
	MAHEM382-10	JQ844710	JQ964151	NIAB	31.3833	73.0167	Cotton
	MAHEM383-10	JQ844709	JQ964150	NIAB	31.3833	73.0167	Cotton
	MAHEM385-10	JQ844708	JQ964149	Lodhran	29.5333	71.6167	Cotton
	MAHEM386-10	JQ844707	JQ964148	Multan	30.1833	71.45	Cotton
	MAHEM387-10	JQ844706	JQ964147	Multan	30.1833	71.45	Cotton
	MAHEM388-10	JQ844739	JQ964172	Faisalabad	31.4	73.0667	Cotton
	MAHEM389-10	JQ844705	JQ964146	Faisalabad	31.4	73.0667	Cotton
	MAHEM390-10	JQ844704		Burewala	31.4	73.0667	Cotton
	MAHEM391-10	JQ844703	JQ964145	Burewala	31.4	73.0667	Cotton
	MAHEM392-10	JQ844702	JQ964144	Multan	30.1833	71.45	Cotton
	MAHEM393-10	JQ844701	JQ964143	Multan	30.1833	71.45	Cotton
	MAHEM394-10	JQ844700	JQ964142	Sadiqabad	28.3	70.1167	Cotton
	MAHEM395-10	JQ844747		Sadiqabad	28.3	70.1167	Cotton
	MAHEM396-10	JQ844699	JQ964141	Rahim Yar Khan	28.4167	70.2833	Cotton
	MAHEM397-10	JQ844745	JQ964174	Rahim Yar Khan	28.4167	70.2833	Cotton
	MAHEM683-12	JX905920		Faisalabad	31.39	73.02	Cotton
	MAHEM684-12	JX905915		Faisalabad	31.39	73.02	Cotton
	MAHEM685-12	JX905895		Faisalabad	31.39	73.02	Cotton
	MAHEM686-12	JX905925		Faisalabad	31.39	73.02	Cotton
	MAHEM688-12	JX905902		Faisalabad	31.39	73.02	Cotton
	MAHEM689-12	JX905922		Faisalabad	31.39	73.02	Cotton
	MAHEM691-12	JX905938		Faisalabad	31.39	73.02	Cotton
	MAHEM692-12	JX905918		Faisalabad	31.39	73.02	Cotton
	MAHEM693-12	JX905884		Faisalabad	31.39	73.02	Cotton
	MAHEM695-12	JX905928		Faisalabad	31.39	73.02	Cotton
	MAHEM696-12	JX905882		Faisalabad	31.39	73.02	Cotton
	MAHEM697-12	JX905879		Faisalabad	31.39	73.02	Cotton
	MAHEM698-12	JX905870		Faisalabad	31.39	73.02	Cotton
	MAHEM699-12	JX905909		Faisalabad	31.39	73.02	Cotton
	MAHEM700-12	JX905906		Faisalabad	31.39	73.02	Cotton
	MAHEM701-12	JX905908		Faisalabad	31.39	73.02	Cotton
	MAHEM702-12	JX905894		Faisalabad	31.39	73.03	Cotton
	MAHEM703-12	JX905935		Faisalabad	31.39	73.03	Cotton
	MAHEM704-12	JX905912		Faisalabad	31.39	73.03	Cotton
	MAHEM706-12	JX905927		Faisalabad	31.39	73.03	Cotton
	MAHEM707-12	JX905869		Faisalabad	31.39	73.03	Cotton
	MAHEM708-12	JX905901		Faisalabad	31.39	73.02	Cotton
	MAHEM709-12	JX905868		Faisalabad	31.39	73.02	Cotton
	MAHEM710-12	JX905911		Faisalabad	31.39	73.02	Cotton
	MAHEM711-12	JX905888		Faisalabad	31.39	73.02	Cotton
	MAHEM713-12	JX905883		Faisalabad	31.39	73.02	Cotton
	MAHEM714-12	JX905898		Faisalabad	31.39	73.02	Cotton
	MAHEM715-12	JX905892		Faisalabad	31.39	73.02	Cotton
	MAHEM716-12	JX905877		Faisalabad	31.39	73.02	Cotton
	MAHEM717-12	JX905929		Faisalabad	31.39	73.02	Cotton
	MAHEM718-12	JX905893		Faisalabad	31.39	73.02	Cotton
	MAHEM719-12	JX905905		Faisalabad	31.39	73.02	Cotton
	MAHEM720-12	JX905924		Faisalabad	31.39	73.02	Cotton
	MAHEM721-12	JX905933		Faisalabad	31.39	73.02	Cotton
	MAHEM722-12	JX905891		Faisalabad	31.39	73.02	Cotton
	MAHEM723-12	JX905900		Faisalabad	31.39	73.03	Cotton
	MAHEM724-12	JX905931		Faisalabad	31.39	73.03	Cotton
	MAHEM725-12	JX905876		Faisalabad	31.39	73.03	Cotton
	MAHEM727-12	JX905919		Faisalabad	31.39	73.02	Cotton
	MAHEM728-12	JX905880		Faisalabad	31.39	73.02	Cotton
	MAHEM729-12	JX905914		Faisalabad	31.39	73.02	Cotton
	MAHEM730-12	JX905897		Faisalabad	31.39	73.02	Cotton
	MAHEM731-12	JX905936		Faisalabad	31.39	73.02	Cotton
	MAHEM733-12	JX905917		Faisalabad	31.39	73.02	Cotton
	MAHEM734-12	JX905926		Faisalabad	31.39	73.02	Cotton
	MAHEM735-12	JX905913		Faisalabad	31.39	73.02	Cotton
	MAHEM736-12	JX905874		Faisalabad	31.39	73.03	Cotton
	MAHEM737-12	JX905867		Faisalabad	31.39	73.03	Cotton
	MAHEM738-12	JX905865		Sundar farm	32.06	73.68	Cotton
	MAHEM739-12	JX905904		Sundar farm	32.06	73.68	Cotton
	MAHEM740-12	JX905890		Sundar farm	32.06	73.68	Cotton
	MAHEM741-12	JX905907		Sahian wala	31.63	73.23	Cotton
	MAHEM742-12	JX905881		Sahian wala	31.63	73.23	Cotton
	MAHEM746-12	JX905923		Sahian wala	31.63	73.23	Cotton
	MAHEM754-12	JX905873		Faisalabad	31.39	73.02	Cotton
	MAHEM755-12	JX905916		Faisalabad	31.39	73.02	Cotton
	MAHEM756-12	JX905934		Faisalabad	31.39	73.02	Cotton
	MAHEM757-12	JX905871		Faisalabad	31.39	73.03	Cotton
	MAHEM758-12	JX905889		Faisalabad	31.39	73.03	Cotton
	MAHEM759-12	JX905932		Faisalabad	31.39	73.03	Cotton
	MAHEM760-12	JX905903		Faisalabad	31.39	73.03	Cotton
	MAHEM761-12	JX905866		Faisalabad	31.39	73.02	Cotton
	MAHEM762-12	JX905886		Faisalabad	31.39	73.02	Cotton
	MAHEM764-12	JX905864		Faisalabad	31.39	73.02	Cotton
	MAHEM765-12	JX905885		Faisalabad	31.39	73.02	Cotton
	MAHEM766-12	JX905899		Faisalabad	31.39	73.02	Cotton
	MAHEM767-12	JX905872		Faisalabad	31.39	73.02	Cotton
	MAHEM769-12	JX905930		Faisalabad	31.39	73.02	Cotton
	MAHEM770-12	JX905921		Faisalabad	31.39	73.03	Cotton
	MAHEM771-12	JX905896		Faisalabad	31.39	73.03	Cotton
	MAHEM772-12	JX905939		Faisalabad	31.39	73.03	Cotton
	MAHEM773-12	JX905937		Faisalabad	31.39	73.03	Cotton
	MAHEM776-12	JX905878		Faisalabad	31.39	73.02	Cotton
	MAHEM777-12	JX905887		Faisalabad	31.39	73.03	Cotton
	MAIMB406-09	JQ844736		Badin	24.65	68.8333	Cotton
	MAIMB408-09	JQ844744			29.9833	73.25	Cotton
	MAIMB409-09	JQ844742			29.9833	73.25	Cotton
	MAIMB412-09	JQ844743			29.7833	72.8333	Cotton
	MAIMB413-09	JQ844746			29.7833	72.8333	Cotton
	MAIMB416-09	JQ844748			30.1667	71.45	Cotton
	MAIMB417-09	JQ844749			30.1667	71.45	Cotton
	MAIMB425-09	JQ844735			25.4167	68.5333	Cotton
	MAIMB427-09	JQ844752			31.3833	73.0167	Cotton
	MAIMB428-09	JQ844738			30.3	71.9167	Cotton
	MAWFL002-12	KC627220		Khairpur	27.349	68.716	Cotton
	MAWFL003-12	KC627219		Khairpur	27.35	68.718	Cotton
	MAWFL004-12	KC627218		Khairpur	27.351	68.717	Cotton
	MAWFL005-12	KC627217		Khairpur	27.349	68.718	Cotton
	MAWFL007-12	KC627215		Khairpur	27.351	68.718	Cotton
	MAWFL009-12	KC627213		Khairpur	27.35	68.715	Cotton
	MAWFL010-12	KC627212		Khairpur	27.349	68.713	Cotton
	MAWFL011-12	KC627211		Khairpur	27.349	68.716	Cotton
	MAWFL015-12	KC627207		Khairpur	27.349	68.718	Cotton
	MAWFL018-12	KC627205		Khairpur	27.351	68.718	Cotton
	MAWFL019-12	KC627204		Khairpur	27.35	68.715	Cotton
	MAWFL020-12	KC627203		Khairpur	27.349	68.713	Cotton
	MAWFL021-12	KC627202		Khairpur	27.349	68.713	Cotton
	MAWFL023-12	KC627200		Khairpur	27.349	68.713	Cotton
	MAWFL024-12	KC627199		Khairpur	27.562	69.201	Cotton
	MAWFL025-12	KC627198		Khairpur	27.562	69.201	Cotton
	MAWFL027-12	KC627197		NausheroFeroze	26.662	67.99	Cotton
	MAWFL028-12	KC627196		NausheroFeroze	26.66	67.991	Cotton
	MAWFL029-12	KC627195		NausheroFeroze	26.676	68.006	Cotton
	MAWFL031-12	KC627193		NausheroFeroze	26.676	68.004	Cotton
	MAWFL032-12	KC627192		NausheroFeroze	26.678	68.005	Cotton
	MAWFL034-12	KC627190		NausheroFeroze	26.662	67.99	Cotton
	MAWFL035-12	KC627189		NausheroFeroze	26.662	67.99	Cotton
	MAWFL036-12	KC627188		NausheroFeroze	26.662	67.99	Cotton
	MAWFL037-12	KC627187		NausheroFeroze	26.662	67.99	Cotton
	MAWFL038-12	KC627186		NausheroFeroze	26.662	67.99	Cotton
	MAWFL040-12	KC627185		NausheroFeroze	26.662	67.99	Cotton
	MAWFL041-12	KC627184		NausheroFeroze	26.662	67.99	Cotton
	MAWFL042-12	KC627183		NausheroFeroze	26.662	67.99	Cotton
	MAWFL043-12	KC627182		NausheroFeroze	26.678	68.005	Cotton
	MAWFL044-12	KC627181		NausheroFeroze	26.678	68.005	Cotton
	MAWFL045-12	KC627180		NausheroFeroze	26.678	68.005	Cotton
	MAWFL046-12	KC627179		NausheroFeroze	26.678	68.005	Cotton
	MAWFL047-12	KC627178		NausheroFeroze	26.678	68.005	Cotton
	MAWFL048-12	KC627177		NausheroFeroze	26.678	68.005	Cotton
	MAWFL050-12	KC627175		NausheroFeroze	26.678	68.005	Cotton
	MAWFL051-12	KC627174		NausheroFeroze	26.678	68.005	Cotton
	MAWFL052-12	KC627173		NausheroFeroze	26.678	68.005	Cotton
	MAWFL053-12	KC627172		NausheroFeroze	26.675	68.005	Cotton
	MAWFL055-12	KC627170		NausheroFeroze	26.678	68.005	Cotton
	MAWFL058-12	KC627167		NausheroFeroze	26.678	68.005	Cotton
	MAWFL060-12	KC627165		NausheroFeroze	26.676	68.004	Cotton
	MAWFL062-12	KC627163		NausheroFeroze	26.678	68.005	Cotton
	MAWFL063-12	KC627162		NausheroFeroze	26.678	68.005	Cotton
	MAWFL064-12	KC627161		NausheroFeroze	26.678	68.005	Cotton
	MAWFL065-12	KC627160		NausheroFeroze	26.678	68.005	Cotton
	MAWFL066-12	KC627159		NausheroFeroze	26.678	68.005	Cotton
	MAWFL073-12	KC627153		Tandojam	25.448	68.535	Cotton
	MAWFL074-12	KC627152		Tandojam	25.454	68.523	Cotton
	MAWFL079-12	KC627150		Tandojam	25.439	68.54	Cotton
	MAWFL085-12	KC627145		Tandojam	25.439	68.54	Cotton
	MAWFL096-13	KC627136		Tallie Walla	31.24	72.288	Cotton
	MAWFL097-13	KC627135		Tallie Walla	31.23	72.288	Cotton
	MAWFL098-13	KC627134		Moza Wajlana	31.217	72.273	Cotton
	MAWFL099-13	KC627133		Moza Wajlana	31.217	72.273	Cotton
	MAWFL100-13	KC627132		18 Hazarie	31.161	72.103	Cotton
	MAWFL101-13	KC627131		18 Hazarie	31.161	72.103	Cotton
	MAWFL102-13	KC627130		Sadeeqabad	30.658	71.237	Cotton
	MAWFL103-13	KC627129		Sadeeqabad	30.658	71.237	Cotton
	MAWFL104-13	KC627128		Chowk Azam	30.951	71.28	Cotton
	MAWFL106-13	KC627127		Chack 339	31.007	71.21	Cotton
	MAWFL107-13	KC627126		Chack 339	31.007	71.21	Cotton
	MAWFL108-13	KC627125		Bahadder more	30.966	70.998	Cotton
	MAWFL109-13	KC627124		Bahadder more	30.966	70.998	Cotton
	MAWFL110-13	KC627123		Karor	31.245	70.963	Cotton
	MAWFL111-13	KC627122		Karor	31.245	70.963	Cotton
	MAWFL112-13	KC627121		Behal	31.429	71.007	Cotton
	MAWFL113-13	KC627120		Behal	31.429	71.007	Cotton
	MAWFL114-13	KC627119		Notak	31.479	71.022	Cotton
	MAWFL115-13	KC627118		Notak	31.479	71.022	Cotton
	MAWFL116-13	KC627117		Notak Sultan Wala	31.499	71.028	Cotton
	MAWFL117-13	KC627116		Notak Sultan Wala	31.499	71.028	Cotton
	MAWFL118-13	KC627115		Bukhar city	31.631	71.092	Cotton
	MAWFL119-13	KC627114		Bukhar city	31.631	71.092	Cotton
	MAWFL120-13	KC627113		MM Road	31.608	71.086	Cotton
	MAWFL121-13	KC627112		MM Road	31.608	71.086	Cotton
	MAWFL122-13	KC627111		Khanser Road	31.635	71.144	Cotton
	MAWFL123-13	KC627110		Khanser Road	31.635	71.144	Cotton
	MAWFL124-13	KC627109		Khanser	31.627	71.081	Cotton
	MAWFL125-13	KC627108		Khanser	31.627	71.081	Cotton
	MAWFL126-13	KC627107		Qureshi More	31.782	70.871	Cotton
	MAWFL127-13	KC627106		Qureshi More	31.782	70.871	Cotton
	MAWFL128-13	KC627105		Ramak	31.368	70.698	Cotton
	MAWFL129-13	KC627104		Ramak	31.368	70.698	Cotton
	MAWFL130-13	KC627103		Ramak	31.368	70.698	Cotton
	MAWFL131-13	KC627102		Ramak	31.368	70.698	Cotton
	MAWFL132-13	KC627101		Bilvani	31.167	70.644	Cotton
	MAWFL133-13	KC627100		Bilvani	31.167	70.644	Cotton
	MAWFL134-13	KC627099		Kattgarh	31.167	70.644	Cotton
	MAWFL135-13	KC627098		Kattgarh	31.167	70.644	Cotton
	MAWFL136-13	KC627097		Kot Chutta	29.882	70.642	Cotton
	MAWFL137-13	KC627096		Kot Chutta	29.882	70.642	Cotton
	MAWFL138-13	KC627095		Kot Chutta	29.882	70.642	Cotton
	MAWFL139-13	KC627094		Basti Molana	29.847	70.632	Cotton
	MAWFL140-13	KC627093		Basti Molana	29.847	70.632	Cotton
	MAWFL141-13	KC627092		Mana Amdani	29.766	70.609	Cotton
	MAWFL142-13	KC627091		Mana Amdani	29.766	70.609	Cotton
	MAWFL143-13	KC627090		Ghaziabad	29.667	70.604	Cotton
	MAWFL145-13	KC627089		Qadirabad	29.664	70.579	Cotton
	MAWFL146-13	KC627088		Qadirabad	29.664	70.579	Cotton
	MAWFL147-13	KC627087		Mazari Chowk	29.669	70.59	Cotton
	MAWFL148-13	KC627086		Mazari Chowk	29.669	70.59	Cotton
	MAWFL149-13	KC627085		Choti adda	29.651	70.594	Cotton
	MAWFL150-13	KC627084		Choti adda	29.651	70.594	Cotton
	MAWFL151-13	KC627083		Muhammad Pur	29.588	70.562	Cotton
	MAWFL152-13	KC627082		Muhammad Pur	29.588	70.562	Cotton
	MAWFL153-13	KC627081		Fazal Pur	29.298	70.452	Cotton
	MAWFL154-13	KC627080		Fazal Pur	29.298	70.452	Cotton
	MAWFL155-13	KC627079		Fazal Pur Road	29.543	70.246	Cotton
	MAWFL156-13	KC627078		Fazal Pur Road	29.543	70.246	Cotton
	MAWFL157-13	KC627077		Kotla Esa	29.183	70.386	Cotton
	MAWFL158-13	KC627076		Kotla Esa	29.183	70.386	Cotton
	MAWFL159-13	KC627075		Kotla Esa Basti	29.12	70.335	Cotton
	MAWFL160-13	KC627074		Kotla Esa Basti	29.12	70.335	Cotton
	MAWFL161-13	KC627073		Kotla Naseer Kashmor road	29.072	70.324	Cotton
	MAWFL162-13	KC627072		Kotla Naseer Kashmor road	29.072	70.324	Cotton
	MAWFL164-13	KC627070		Mitthon Kot	29.026	70.341	Cotton
	MAWFL165-13	KC627069		Mitthon Kot Basti	28.983	70.356	Cotton
	MAWFL166-13	KC627068		Mitthon Kot Basti	28.983	70.356	Cotton
	MAWFL167-13	KC627067		Mitthon Kot PATAN	28.949	70.38	Cotton
	MAWFL168-13	KC627066		Mitthon Kot PATAN	28.949	70.38	Cotton
	MAWFL169-13	KC627065		Chachra Shreef	28.87	70.468	Cotton
	MAWFL170-13	KC627064		Chachra Shreef	28.87	70.468	Cotton
	MAWFL171-13	KC627063		Basan Pull	28.648	70.648	Cotton
	MAWFL172-13	KC627062		Basan Pull	28.648	70.648	Cotton
	MAWFL173-13	KC627061		Basan Pull	28.648	70.648	Cotton
	MAWFL174-13	KC627060		Garhi Akhtiar Khan	28.752	70.525	Cotton
	MAWFL175-13	KC627059		Garhi Akhtiar Khan	28.752	70.525	Cotton
	MAWFL176-13	KC627058		Sardar Garh	28.689	70.464	Cotton
	MAWFL177-13	KC627057		Sardar Garh	28.689	70.464	Cotton
	MAWFL178-13	KC627056		Din Pur Shreef	28.666	70.633	Cotton
	MAWFL179-13	KC627055		Din Pur Shreef	28.666	70.633	Cotton
	MAWFL180-13	KC627054		Sahjja	28.594	70.585	Cotton
	MAWFL181-13	KC627053		Sahjja	28.594	70.585	Cotton
	MAWFL184-13	KC627052		Trinda Swai Khan	28.478	70.397	Cotton
	MAWFL185-13	KC627051		Trinda Swai Khan	28.478	70.397	Cotton
	MAWFL186-13	KC627050		R.Y.Khan Road	28.446	70.353	Cotton
	MAWFL187-13	KC627049		R.Y.Khan Road	28.446	70.353	Cotton
	MAWFL188-13	KC627048		Imaan Garh	28.415	70.277	Cotton
	MAWFL189-13	KC627047		Imaan Garh	28.415	70.277	Cotton
	MAWFL190-13	KC627046		Imaan Garh	28.415	70.277	Cotton
	MAWFL191-13	KC627045		Tahli Chowk	28.435	70.244	Cotton
	MAWFL192-13	KC627044		Tahli Chowk	28.427	70.24	Cotton
	MAWFL193-13	KC627043		Bahadar pur	28.404	70.191	Cotton
	MAWFL194-13	KC627042		Bahadar pur	28.399	70.19	Cotton
	MAWFL195-13	KC627041		Bahadar pur	28.404	70.191	Cotton
	MAWFL196-13	KC627040		Highway Road	28.355	70.154	Cotton
	MAWFL197-13	KC627039		Highway Road	28.352	70.153	Cotton
	MAWFL198-13	KC627038		Feroze Pur	28.858	70.88	Cotton
	MAWFL199-13	KC627037		Feroze Pur	28.861	70.88	Cotton
	MAWFL200-13	KC627036		Liqat Pur	28.957	70.945	Cotton
	MAWFL201-13	KC627035		Liqat Pur	28.954	70.947	Cotton
	MAWFL202-13	KC627034		V Walla Adda	28.304	70.134	Cotton
	MAWFL203-13	KC627033		V Walla Adda	28.305	70.134	Cotton
	MAWFL204-13	KC627032		Rasheedabad	28.293	70.115	Cotton
	MAWFL205-13	KC627031		Rasheedabad	28.29	70.114	Cotton
	MAWFL206-13	KC627030		Mian Di Basti	28.3	70.105	Cotton
	MAWFL208-13	KC627028		Tiba Balochan Da	28.285	70.129	Cotton
	MAWFL209-13	KC627027		Tiba Balochan Da	28.284	70.128	Cotton
	MAWFL210-13	KC627026		Beggar Garhi	28.261	70.647	Cotton
	MAWFL211-13	KC627025		Beggar Garhi	28.261	70.648	Cotton
	MAWFL213-13	KC627024		56 Chack	28.22	70.118	Cotton
	MAWFL214-13	KC627023		Jhori di Ghot	28.317	70.142	Cotton
	MAWFL215-13	KC627022		Jhori di Ghot	28.335	70.127	Cotton
	MAWFL216-13	KC627021		Tibba Basti	28.285	70.121	Cotton
	MAWFL217-13	KC627020		Tibba Basti	28.285	70.121	Cotton
	MAWFL220-13	KC627019		Baqir pur	29.24	71.415	Cotton
	MAWFL221-13	KC627018		Baqir pur	29.24	71.415	Cotton
	MAWFL222-13	KC627017		Channan Walla	29.242	71.413	Cotton
	MAWFL223-13	KC627016		Channan Walla	29.242	71.413	Cotton
	MAWFL224-13	KC627015		Lodhran	29.518	71.645	Cotton
	MAWFL225-13	KC627014		Lodhran	29.518	71.645	Cotton
	MAWFL226-13	KC627013		Lodhran Road	29.475	71.648	Cotton
	MAWFL227-13	KC627012		Lodhran Road	29.475	71.645	Cotton
	MAWFL228-13	KC627011		Lodhran Road	29.475	71.645	Cotton
	MAWFL229-13	KC627010		Chandi Garh	29.401	71.627	Cotton
	MAWFL230-13	KC627009		Chandi Garh	29.401	71.627	Cotton
	MAWFL231-13	KC627008		Chandi Garh	29.401	71.627	Cotton
	MAWFL232-13	KC627007		Multan By Pass	29.429	71.548	Cotton
	MAWFL233-13	KC627006		Multan By Pass	29.429	71.548	Cotton
	MAWFL234-13	KC627005		Multan By Pass	29.429	71.548	Cotton
	MAWFL235-13	KC627004		Yazman	29.163	71.737	Cotton
	MAWFL236-13	KC627003		Yazman	29.163	71.737	Cotton
	MAWFL237-13	KC627002		12 more	29.321	71.708	Cotton
	MAWFL238-13	KC627001		12 more	29.321	71.707	Cotton
	MAWFL239-13	KC627000		Naag Shah	30.105	71.417	Cotton
	MAWFL240-13	KC626999		Naag Shah	30.105	71.417	Cotton
	MAWFL241-13	KC626998		Basti Jalalabad	30.053	71.385	Cotton
	MAWFL242-13	KC626997		Basti Jalalabad	30.053	71.385	Cotton
	MAWFL243-13	KC626996		Khokhara Basti	30.065	71.363	Cotton
	MAWFL244-13	KC626995		Khokhara Basti	30.065	71.363	Cotton
	MAWFL245-13	KC626994		Shujabad	29.868	71.291	Cotton
	MAWFL246-13	KC626993		Shujabad	29.868	71.291	Cotton
	MAWFL247-13	KC626992		Shujabad	29.868	71.291	Cotton
	MAWFL248-13	KC626991		Dulley Walla	29.454	71.161	Cotton
	MAWFL249-13	KC626990		Dulley Walla	29.454	71.161	Cotton
	MAWFL250-13	KC626989		Dulley Walla	29.454	71.161	Cotton
	MAWFL251-13	KC626988		Kasba Marral	30.026	71.381	Cotton
	MAWFL252-13	KC626987		Kasba Marral	30.026	71.381	Cotton
	MAWFL253-13	KC626986		Bolail Walla	29.584	71.493	Cotton
	MAWFL254-13	KC626985		Bolail Walla	29.584	71.493	Cotton
	MAWFL255-13	KC626984		Labbar More	30.089	71.408	Cotton
	MAWFL256-13	KC626983		Labbar More	30.089	71.408	Cotton
	MAWFL258-13	KC626982		3 Ksi	30.321	71.887	Cotton
	MAWFL259-13	KC626981		3 Ksi	30.321	71.887	Cotton
	MAWFL260-13	KC626980		Kabeer Wala Road	30.347	71.9	Cotton
	MAWFL261-13	KC626979		Kabeer Wala Road	30.347	71.9	Cotton
	MAWFL262-13	KC626978		Kabeer Wala Road	30.347	71.9	Cotton
	MAWFL263-13	KC626977		Kabeer Walla	30.396	71.871	Cotton
	MAWFL264-13	KC626976		Kabeer Walla	30.396	71.871	Cotton
	MAWFL265-13	KC626975		12 Meel	30.484	71.926	Cotton
	MAWFL266-13	KC626974		12 Meel	30.484	71.926	Cotton
	MAWFL267-13	KC626973		Chopr Adda	30.525	71.651	Cotton
	MAWFL268-13	KC626972		Chopr Adda	30.525	71.651	Cotton
	MAWFL269-13	KC626971		Chopr Adda	30.525	71.651	Cotton
	MAWFL270-13	KC626970		25 Pully	30.535	71.965	Cotton
	MAWFL271-13	KC626969		25 Pully	30.535	71.965	Cotton
	MAWFL272-13	KC627235		25 Pully	30.535	71.965	Cotton
	MAWFL273-13	KC627234		Shohal Den	30.756	72.051	Cotton
	MAWFL274-13	KC627233		Shohal Den	30.756	72.051	Cotton
	MAWFL275-13	KC627232		Shohal Den	30.756	72.051	Cotton
	MAWFL276-13	KC627231		Qataal Pur	30.817	72.063	Cotton
	MAWFL277-13	KC627230		Qataal Pur	30.817	72.063	Cotton
	MAWFL278-13	KC627229		Cant Road	30.82	72.174	Cotton
	MAWFL279-13	KC627228		Cant Road	30.82	72.174	Cotton
	MAWFL280-13	KC627227		496 Chack	30.835	72.209	Cotton
	MAWFL281-13	KC627226		496 Chack	30.835	72.209	Cotton
	MAWFL282-13	KC627225		10 Gullab	30.875	72.298	Cotton
	MAWFL283-13	KC627224		10 Gullab	30.875	72.298	Cotton
	MAWFL284-13	KC627223		5 more	30.887	72.439	Cotton
	MAWFL285-13	KC627222		Tobba	31.034	72.557	Cotton
	MAWFL286-13	KC627221		Din pur Shareef	28.666	70.633	Cotton
	MAWFL287-13	KC626968		Din pur Shareef	28.668	70.633	Cotton
	MAWFL289-13	KC626966		Din pur Shareef	28.669	70.635	Cotton
	MAWFL290-13	KC626965		Din pur Shareef	28.657	70.643	Cotton
	MAWFL291-13	KC626964		Kot Chutta	29.882	70.642	Cotton
	MAWFL292-13	KC626963		Kot Chutta	29.89	70.647	Cotton
	MAWFL293-13	KC626962		Kot Chutta	29.887	70.649	Cotton
	MAWFL294-13	KC626961		Kot Chutta	29.889	70.65	Cotton
	MAWFL295-13	KC626960		Kot Chutta	29.887	70.65	Cotton
	MAWFL296-13	KC626959		Basti Molana	29.847	70.632	Cotton
	MAWFL297-13	KC626958		Basti Molana	29.847	70.63	Cotton
	MAWFL300-13	KC626957		Basti Molana	29.854	70.64	Cotton
	MAWFL302-13	KC626955		Lodhran	29.518	71.645	Cotton
	MAWFL303-13	KC626954		Lodhran	29.526	71.647	Cotton
	MAWFL304-13	KC626953		Lodhran	29.526	71.65	Cotton
	MAWFL305-13	KC626952		Lodhran	29.526	71.632	Cotton
	MAWFL306-13	KC626951		Chandi Garh	29.401	71.627	Cotton
	MAWFL307-13	KC626950		Chandi Garh	29.399	71.628	Cotton
	MAWFL308-13	KC626949		Chandi Garh	29.398	71.635	Cotton
	MAWFL309-13	KC626948		Chandi Garh	29.371	71.618	Cotton
	MAWFL310-13	KC626947		Chandi Garh	29.373	71.618	Cotton
	MAWFL311-13	KC626946		Trinda Swai Khan	28.478	70.397	Cotton
	MAWFL312-13	KC626945		Trinda Swai Khan	28.478	70.397	Cotton
	MAWFL313-13	KC626944		Trinda Swai Khan	28.478	70.4	Cotton
	MAWFL314-13	KC626943		Trinda Swai Khan	28.473	70.401	Cotton
	MAWFL315-13	KC626942		Trinda Swai Khan	28.485	70.396	Cotton
	MAWFL316-13	KC626941		Muhammad pur	29.588	70.562	Cotton
	MAWFL317-13	KC626940		Muhammad pur	29.588	70.562	Cotton
	MAWFL318-13	KC626939		Muhammad pur	29.587	70.563	Cotton
	MAWFL319-13	KC626938		Muhammad pur	29.612	70.576	Cotton
	MAWFL320-13	KC626937		Muhammad pur	29.644	70.575	Cotton
	MAWFL321-13	KC626936		Jhori di Ghot	28.313	70.139	Cotton
	MAWFL322-13	KC626935		Jhori di Ghot	28.317	70.142	Cotton
	MAWFL323-13	KC626934		Jhori di Ghot	28.335	70.127	Cotton
	MAWFL324-13	KC626933		Jhori di Ghot	28.37	70.102	Cotton
	MAWFL325-13	KC626932		Jhori di Ghot	28.36	70.1	Cotton
	MAWFL326-13	KC626931		Noor Ahmad Wali	31.119	70.651	Cotton
	MAWFL327-13	KC626930		Noor Ahmad Wali	31.119	70.651	Cotton
	MAWFL328-13	KC626929		Noor Ahmad Wali	31.119	70.651	Cotton
	MAWFL329-13	KC626928		Noor Ahmad Wali	31.118	70.65	Cotton
	MAWFL330-13	KC626927		Noor Ahmad Wali	31.122	70.65	Cotton
	MAWFL331-13	KC626926		Bolail Walla	29.584	71.493	Cotton
	MAWFL332-13	KC626925		Bolail Walla	29.584	71.493	Cotton
	MAWFL333-13	KC626924		Bolail Walla	29.583	71.492	Cotton
	MAWFL334-13	KC626923		Bolail Walla	29.584	71.493	Cotton
	MAWFL335-13	KC626922		Bolail Walla	29.584	71.493	Cotton
	MAWFL337-13	KC626921		Shujabad	29.869	71.291	Cotton
	MAWFL338-13	KC626920		Shujabad	29.873	71.291	Cotton
	MAWFL339-13	KC626919		Shujabad	29.868	71.287	Cotton
	MAWFL340-13	KC626918		Shujabad	29.868	71.291	Cotton
	MAWFL341-13	KC626917		Basan Pull	28.648	70.648	Cotton
	MAWFL343-13	KC626916		Basan Pull	28.647	70.646	Cotton
	MAWFL344-13	KC626915		Basan Pull	28.648	70.651	Cotton
	MAWFL345-13	KC626914		Basan Pull	28.654	70.646	Cotton
	MAWFL346-13	KC626913		Samdani	28.299	70.114	Cotton
	MAWFL347-13	KC626912		Samdani	28.3	70.114	Cotton
	MAWFL348-13	KC626911		Samdani	28.299	70.114	Cotton
	MAWFL349-13	KC626910		Samdani	28.299	70.114	Cotton
	MAWFL350-13	KC626909		Samdani	28.299	70.114	Cotton
	MAWFL351-13	KC626908		3 Kasi	30.321	71.887	Cotton
	MAWFL352-13	KC626907		3 Kasi	30.321	71.887	Cotton
	MAWFL353-13	KC626906		3 Kasi	30.319	71.888	Cotton
	MAWFL354-13	KC626905		3 Kasi	30.319	71.889	Cotton
	MAWFL355-13	KC626904		3 Kasi	30.321	71.887	Cotton
	MAWFL356-13	KC626903		Noor Ahmad Wali	31.119	70.651	Cotton
	MAWFL357-13	KC626902		Noor Ahmad Wali	31.119	70.65	Cotton
	MAWFL358-13	KC626901		Noor Ahmad Wali	31.114	70.654	Cotton
	MAWFL359-13	KC626900		Noor Ahmad Wali	31.119	70.651	Cotton
	MAWFL360-13	KC626899		Noor Ahmad Wali	31.113	70.655	Cotton
	MAWFL361-13	KC626898		Naag shah	30.105	71.417	Cotton
	MAWFL362-13	KC626897		Naag shah	30.104	71.416	Cotton
	MAWFL363-13	KC626896		Naag shah	30.104	71.42	Cotton
	MAWFL364-13	KC626895		Naag shah	30.105	71.422	Cotton
	MAWFL365-13	KC626894		Naag shah	30.098	71.424	Cotton
	MAWFL366-13	KC626893		Baqir pur	29.24	71.415	Cotton
	MAWFL367-13	KC626892		Baqir pur	29.23	71.414	Cotton
	MAWFL368-13	KC626891		Baqir pur	29.241	71.405	Cotton
	MAWFL369-13	KC626890		Baqir pur	29.243	71.404	Cotton
	MAWFL370-13	KC626889		Baqir pur	29.251	71.402	Cotton
	MAWFL371-13	KC626888		Qadirabad	29.664	70.579	Cotton
	MAWFL372-13	KC626887		Qadirabad	29.649	70.572	Cotton
	MAWFL373-13	KC626886		Qadirabad	29.644	70.572	Cotton
	MAWFL375-13	KC626885		Qadirabad	29.666	70.582	Cotton
	MAWFL376-13	KC626884		Tandojam	25.448	68.535	Cotton
	MAWFL380-13	KC626881		Tandojam	25.454	68.576	Cotton
	MAWFL381-13	KJ709428		NIAB	31.4	73.036	Brinjal
	MAWFL382-13	KJ709425		NIAB	31.399	73.035	Brinjal
	MAWFL383-13	KJ709394		NIAB	31.398	73.034	Brinjal
	MAWFL384-13	KJ709372		NIAB	31.397	73.034	Brinjal
	MAWFL385-13	KJ709367		NIAB	31.398	73.033	Brinjal
	MAWFL386-13	KJ709405		NIAB	31.398	73.034	Pumpkin
	MAWFL387-13	KJ709384		AARI	31.397	73.055	Pumpkin
	MAWFL388-13	KJ709368		AARI	31.397	73.055	Pumpkin
	MAWFL389-13	KJ709410		AARI	31.397	73.056	Pumpkin
	MAWFL390-13	KJ709397		AARI	31.398	73.056	Pumpkin
	MAWFL391-13	KJ709433		AARI	31.399	73.056	Bottle gourd
	MAWFL393-13	KJ709347		AARI	31.399	73.056	Bottle gourd
	MAWFL394-13	KJ709364		AARI	31.399	73.056	Bottle gourd
	MAWFL395-13	KJ709400		AARI	31.399	73.056	Bottle gourd
	MAWFL396-13	KJ709404		AARI	31.397	73.055	Zucchini
	MAWFL397-13	KJ709353		AARI	31.397	73.055	Zucchini
	MAWFL398-13	KJ709407		AARI	31.397	73.055	Zucchini
	MAWFL399-13	KJ709390		AARI	31.397	73.055	Zucchini
	MAWFL401-13	KJ709435		AARI	31.398	73.056	Okra
	MAWFL402-13	KJ709432		AARI	31.398	73.056	Okra
	MAWFL404-13	KJ709382		AARI	31.398	73.056	Okra
	MAWFL405-13	KJ709365		AARI	31.398	73.056	Okra
	MAWFL406-13	KJ709351		sanddian wali	30.635	72.322	Okra
	MAWFL407-13	KJ709371		peer mahal	30.749	72.436	Bottle gourd
	MAWFL408-13	KJ709389		peer mahal	30.749	72.436	Bottle gourd
	MAWFL409-13	KJ709426		peer mahal	30.749	72.436	Bottle gourd
	MAWFL410-13	KJ709366		peer mahal	30.749	72.436	Bottle gourd
	MAWFL411-13	KJ709379		peer mahal	30.749	72.436	Bottle gourd
	MAWFL417-13	KJ709354		swat	34.699	72.392	Okra
	MAWFL418-13	KJ709375		swat	34.699	72.392	Okra
	MAWFL419-13	KJ709398		swat	34.699	72.392	Okra
	MAWFL420-13	KJ709430		swat	34.699	72.392	Okra
	MAWFL421-13	KJ709363		swat	34.631	72.442	Okra
	MAWFL422-13	KJ709393		swat	34.631	72.442	Okra
	MAWFL423-13	KJ709352		swat	34.631	72.442	Okra
	MAWFL424-13	KJ709388		swat	34.65	72.43	Okra
	MAWFL425-13	KJ709392		swat	34.65	72.43	Okra
	MAWFL426-13	KJ709350		swat	34.65	72.43	Okra
	MAWFL427-13	KJ709402		bunar	34.48	72.49	Okra
	MAWFL428-13	KJ709416		bunar	34.48	72.49	Okra
	MAWFL429-13	KJ709409		bunar	34.48	72.49	Okra
	MAWFL430-13	KJ709396		bunar	34.48	72.49	Okra
	MAWFL431-13	KJ709374		bunar	34.48	72.49	Okra
	MAWFL432-13	KJ709378		bunar	34.48	72.49	Okra
	MAWFL433-13	KJ709412		raiwind	31.234	74.24	Chillies
	MAWFL434-13	KJ709411		raiwind	31.234	74.24	Chillies
	MAWFL435-13	KJ709414		Dahranwala	29.653	72.84	Sesame
	MAWFL436-13	KJ709399		Dahranwala	29.653	72.84	Sesame
	MAWFL437-13	KJ709424		Dahranwala	29.653	72.84	Sesame
	MAWFL438-13	KJ709419		Dahranwala	29.653	72.84	Sesame
	MAWFL439-13	KJ709381		Dahranwala	29.653	72.84	Sesame
	MAWFL440-13	KJ709421		shaheed chowk	29.653	72.932	Unidentified weed
	MAWFL442-13	KJ709385		jorh khana	29.608	73.016	Unidentified weed
	MAWFL443-13	KJ709370		jorh khana	29.608	73.016	Unidentified weed
	MAWFL444-13	KJ709434		jorh khana	29.608	73.016	Unidentified weed
	MAWFL445-13	KJ709418		jorh khana	29.608	73.016	Unidentified weed
	MAWFL446-13	KJ709420		Bhakkar	31.453	71.31	Guar
	MAWFL447-13	KJ709349		Bhakkar	31.453	71.31	Guar
	MAWFL449-13	KJ709408		Khanewal	30.318	71.93	Cotton
	MAWFL450-13	KJ709348		CCRI multan	30.151	71.442	Cotton
	MAWFL451-13	KJ709429		jalal pur	29.513	71.24	Cotton
	MAWFL452-13	KJ709422		Multan	30.307	71.51	Cotton
	MAWFL454-13	KJ709391		CCRI multan	30.151	71.442	Cotton
	MAWFL455-13	KJ709431		D.I.khan city	30.011	70.648	Cotton
	MAWFL456-13	KJ709380		kahror pakka	29.714	72.032	Cotton
	MAWFL457-13	KJ709373		jannat pura	30.407	72.122	Cotton
	MAWFL458-13	KJ709427		Adda 288	31.053	72.588	Cotton
	MAWFL459-13	KJ709359		Khanewal	30.318	71.93	Cotton
	MAWFL460-13	KJ709417		CRS vehari	30.023	72.365	Cotton
	MAWFL461-13	KJ709362		kahror pakka	29.714	72.032	Cotton
	MAWFL462-13	KJ709358		Koohi wala	30.334	71.767	Cotton
	MAWFL463-13	KJ709413		jehania	29.992	71.848	Cotton
	MAWFL464-13	KJ709377		Adda shah	29.744	71.266	Cotton
	MAWFL466-13	KJ709356		Abdul hakeem	30.554	72.143	Cotton
	MAWFL467-13	KJ709387		D.I.khan city	30.011	70.647	Cotton
	MAWFL468-13	KJ709423		sohanra city	29.479	71.021	Cotton
	MAWFL469-13	KJ709376		jalal pur	29.513	71.24	Cotton
	MAWFL470-13	KJ709369		Khanewal	30.318	71.93	Cotton
	MAWFL471-13	KJ709401		D.I.khan city	30.011	70.647	Cotton
	MAWFL472-13	KJ709361		kaccha khoo	30.355	72.083	Cotton
	MAWFL473-13	KJ709415		Adda shah	29.743	71.267	Cotton
	MAWFL474-13	KJ709355		Muslim town	29.747	72.19	Cotton
	MAWFL475-13	KJ709406		near chenab river	30.074	71.306	Cotton
AAT8875	MAHEM367-10	JQ844753	JQ964176	Nawabshah	26.2333	68.4	cotton
	MAWFL082-12	KC627147		Tandojam	25.439	68.54	cotton
	MAWFL008-12	KC627214		Khairpur	27.351	68.718	cotton
	MAWFL016-12	KC627206		Khairpur	27.35	68.717	cotton
	MAHEM353-10	JQ844751		Hussain Bux Maree B	25.4167	68.5167	cotton
	MAWFL301-13	KC626956		Lodhran	29.524	71.644	cotton
	MAWFL061-12	KC627164		NausheroFeroze	26.678	68.005	cotton
	MAWFL071-12	KC627155		Tandojam	25.421	68.535	cotton
	MAWFL012-12	KC627210		Khairpur	27.349	68.716	cotton
	MAWFL056-12	KC627169		NausheroFeroze	26.675	68.005	cotton
	MAWFL089-12	KC627141		Tandojam	25.454	68.523	cotton
	MAWFL076-12	KC627151		Tandojam	25.462	68.521	cotton
	MAWFL049-12	KC627176		NausheroFeroze	26.678	68.005	cotton
	MAHEM365-10	JQ844725		MPK	25.5167	69	cotton
	MAWFL080-12	KC627149		Tandojam	25.439	68.54	cotton
	MAHEM348-10	JQ844698	JQ964140	Tandojam ARI	25.4167	68.5167	cotton
	MAWFL288-13	KC626967		Din pur Shareef	28.666	70.631	cotton
	MAWFL068-12	KC627157		Tandojam	25.419	68.529	cotton
	MAWFL054-12	KC627171		NausheroFeroze	26.676	68.004	cotton
	MAWFL092-12	KC627139		Tandojam	25.454	68.523	cotton
	MAWFL059-12	KC627166		NausheroFeroze	26.675	68.005	cotton
	MAWFL083-12	KC627146		Tandojam	25.439	68.54	cotton
	MAHEM350-10	JQ844733	JQ964169	Tandojam ARI	25.4167	68.5167	cotton
	MAWFL086-12	KC627144		Tandojam	25.439	68.54	cotton
	MAHEM357-10	JQ844731	JQ964167	Hyderabad	25.3667	68.3667	cotton
	MAHEM362-10	JQ844727	JQ964163	Tando allahyar	25.45	68.7167	cotton
	MAWFL067-12	KC627158		Tandojam	25.427	68.527	cotton
	MAWFL013-12	KC627209		Khairpur	27.35	68.718	cotton
	MAHEM354-10	JQ844750	JQ964175	Badin	24.65	68.8333	cotton
	MAHEM363-10	JQ844741	JQ964173	Tando allahyar	25.45	68.7167	cotton
	MAWFL088-12	KC627142		Tandojam	25.448	68.535	cotton
	MAWFL087-12	KC627143		Tandojam	25.422	68.534	cotton
	MAHEM371-10	JQ844720		Shahdadpur	25.9167	68.6	cotton
	MAWFL014-12	KC627208		Khairpur	27.56	69.04	cotton
	MAWFL006-12	KC627216		Khairpur	27.35	68.717	cotton
	MAWFL057-12	KC627168		NausheroFeroze	26.676	68.004	cotton
	MAHEM356-10	JQ844732	JQ964168	Hyderabad	25.3667	68.3667	cotton
	MAWFL033-12	KC627191		NausheroFeroze	26.66	67.991	cotton
	MAWFL022-12	KC627201		Khairpur	27.349	68.713	cotton
	MAHEM364-10	JQ844726		Mir Pur Khas	25.5167	69	cotton
	MAWFL379-13	KC626882		Tandojam	25.456	68.582	cotton
	MAWFL378-13	KC626883		Tandojam	25.449	68.57	cotton
ACE6289	MAMTP1621-13	KJ709447		Islamabad	33.6863	73.076	malaise trap
	MAMTI1046-12	KJ709450	KJ709460	Islamabad	33.686	73.076	malaise trap
	MAMTP1619-13	KJ709448		Islamabad	33.6863	73.076	malaise trap
	MAMTP1622-13	KJ709446		Islamabad	33.6863	73.076	malaise trap
	MAMTP1625-13	KJ709444		Islamabad	33.6863	73.076	malaise trap
ACF2778	MAMTP1623-13	KJ709445		Islamabad	33.6863	73.076	malaise trap
ACF7855	BIOUG04904-H08	KJ709436	KJ709453	Islamabad	33.6863	73.076	malaise trap
	BIOUG04904-H01	KJ709442		Islamabad	33.6863	73.076	malaise trap
	BIOUG04904-F08	KJ709360	KJ709452	Islamabad	33.6863	73.076	malaise trap
	BIOUG04904-H04	KJ709439	KJ709456	Islamabad	33.6863	73.076	malaise trap
	BIOUG04904-H03	KJ709440	KJ709457	Islamabad	33.6863	73.076	malaise trap
	BIOUG04904-H05	KJ709438	KJ709455	Islamabad	33.6863	73.076	malaise trap
	BIOUG04904-H07	KJ709437	KJ709454	Islamabad	33.6863	73.076	malaise trap
	BIOUG04904-G09	KJ709443	KJ709458	Islamabad	33.6863	73.076	malaise trap
ABX2616	BIOUG02402-D01	KJ709451	KJ709461	Islamabad	33.6863	73.076	malaise trap
Accessions from GenBank
AAM1244	GBMHH055-10	HM153752		Sello, Nagpur			brinjal
	GBMHH061-10	HM153746		Pune			Solanum melongena
	GBMHH068-10	HM185812		Nagpur-1			cotton
	GBMHH074-10	HM185806		Varanasi-2			brinjal
	GBMHH075-10	HM185805		Thikkireddypalem-1			cotton
	GBMHH076-10	HM185804		Surat-1			cotton
	GBMHH077-10	HM185803		Sirsa-2			cotton
	GBMHH078-10	HM185802		Nagpur-3			cotton
	GBMHH079-10	HM185801		Parthipadu-1			cotton
	GBMHH080-10	HM185800		Nagpur-2			cotton
	GBMHH081-10	HM185799		Medekonduru-1			cotton
	GBMHH082-10	HM185798		Parchuru-1			cotton
	GBMHH083-10	HM185797		Pedakurupadu-3			cotton
	GBMHH084-10	HM185796		Arand-1			cotton
	GBMHH085-10	HM185795		Surat-2			cotton
	GBMHH086-10	HM185794		Akola-2			cotton
	GBMHH087-10	HM185793		Akola-1			cotton
	GBMHH088-10	HM185792		Varanasi-1			brinjal
	GBMHH089-10	HM185791		Lucknow-1			brinjal
	GBMHH090-10	HM185790		Amaravati-1			cotton
	GBMHH091-10	HM185789		Kanpur-2			brinjal
	GBMHH1158-13	JX417981		not reported			not reported
	GBMHH118-10	HM185762		not reported			cotton
	GBMHH119-10	HM185761		Nagpur			cotton
	GBMHH120-10	HM185760		Nagpur			cotton
	GBMHH122-10	HM185758		CTCRI			brinjal
	GBMHH123-10	HM185757		CTCRI			cow pea
	GBMIN22991-13	JQ995264		bangalore			tomato
	GBMIN31455-13	JN410766		Karnataka, Talagawara			tomato
	GBMIN31456-13	JN410764		Tamil Nadu, Sadhasivapuram			brinjal
	GBMIN31457-13	JN410762		Tamil Nadu, Boluvampatti			brinjal
	GBMIN31458-13	JN410760		Tamil Nadu, Coimbatore-1			brinjal
	GBMIN31459-13	JN410758		Karnataka, Kondashettihalli-1			brinjal
	GBMIN31460-13	JN410756		Karnataka, Agrahara			brinjal
	GBMIN31461-13	JN410754		Tamil Nadu, Tharmathupatti			cotton
	GBMIN31462-13	JN410752		Tamil Nadu, Papiyanakyarpatti			cotton
	GBMIN31463-13	JN410750		Tamil Nadu, Chinniangoundan valasu			cotton
	GBMIN31464-13	JN410748		Tamil Nadu, Kallipalayam			cotton
	GBMIN31465-13	JN410746		Tamil Nadu, Coimbatore-4			brinjal
	GBMIN31468-13	JN410740		Karnataka, Yammanur			cotton
	GBMIN31471-13	JN410734		Karnataka, Indur-6			brinjal
	GBMIN31472-13	JN410732		Karnataka, Auradhi			brinjal
	GBMIN31473-13	JN410730		Karnataka, Budurkatti			brinjal
	GBMIN31475-13	JN410726		Andhra Pradesh, Kolletigunta			cotton
	GBMIN31476-13	JN410724		Uttar Pradesh, Lucknow-2			brinjal
	GBMIN31478-13	JN410720		Maharashtra, Amravati-2			cotton
	GBMIN31479-13	JN410718		Gujarat, Anand-3			cotton
	GBMIN31486-13	JN410767		Karnataka, Chintamani			cotton
	GBMIN31489-13	JN410761		Tamil Nadu, Coimbatore-2			sunflower
	GBMIN31490-13	JN410759		Karnataka, Kondashettihalli-2			brinjal
	GBMIN31491-13	JN410757		Karnataka, Hessaraghatta			brinjal
	GBMIN31492-13	JN410755		Karnataka, Achatnahalli			brinjal
	GBMIN31493-13	JN410753		Tamil Nadu, Papiyapuram			cotton
	GBMIN31494-13	JN410751		Tamil Nadu, Vannapatti			cotton
	GBMIN31495-13	JN410749		Tamil Nadu, Suryanallur			brinjal
	GBMIN31496-13	JN410747		Tamil Nadu, Ponnegoundan palayam			cotton
	GBMIN31497-13	JN410745		Tamil Nadu, Coimbatore-3			cotton
	GBMIN31503-13	JN410733		Karnataka, Devlinkopa			brinjal
	GBMIN31505-13	JN410729		Karnataka, Tadkode			cotton
	GBMIN31506-13	JN410727		Karnataka, Dharwad			sunflower
	GBMIN31507-13	JN410725		Uttar Pradesh, Lucknow-3			brinjal
	GBMIN31508-13	JN410723		Uttar Pradesh, Varanasi-3			brinjal
	GBMIN31510-13	JN410719		Maharashtra, Akola3			cotton
	GBMIN41060-13	JX417980		not reported			not reported
AAM1245	GBMIN31485-13	JN410769		Karnataka, Hosapete			tomato
	GBMHH124-10	HM185756		Sreekariyam, Thiruvananthapuram			mulberry
	GBMHH132-10	HM185748		Sreekariyam, Thiruvananthapuram			Cassava
	GBMHH095-10	HM185785		not reported			Groundnut
	GBMIN9309-12	HQ446154		Kottayam, Kerala			Cassava
	GBMHH129-10	HM185751		Sreekariyam, Thiruvananthapuram			Cassava
	GBMHH128-10	HM185752		Sreekariyam, Thiruvananthapuram			wild Colocasia
	GBMIN9303-12	HQ446159		Pampaday, Kerala			Cassava
	GBMHH131-10	HM185749		Sreekariyam, Thiruvananthapuram			Cucurbita
	GBMHH134-10	HM185746		Sreekariyam, Thiruvananthapuram			Cassava
	GBMHH093-10	HM185787		not reported			black gram
	GBMHH094-10	HM185786		Chirala, Andhra Pradesh			tobacco
	GBMHH092-10	HM185788		Narakoduru, Andhra Pradesh			cotton
	GBMHH130-10	HM185750		Sreekariyam, Thiruvananthapuram			Indian nettle
	GBMHH133-10	HM185747		Sreekariyam, Thiruvananthapuram			Cassava
	GBMIN9308-12	HQ446156		Sreekariyam, Thiruvananthapuram			ipomea
	GBMHH135-10	HM185745		Chengannoor, Kerala			Cassava
	GBMIN9307-12	HQ446158		Kottayam, Kerala			mulberry
	GBMHH127-10	HM185753		Sreekariyam, Thiruvananthapuram			tomato
	GBMHH126-10	HM185754		Sreekariyam, Thiruvananthapuram			tobacco
AAM1246	GBMHH	HM185784		Punjab, Adohar			cotton
AAM1247	GBMHH115-10	HM185765		Faridkot			cotton
	GBMHH114-10	HM185766		Sriganganagar			cotton
	GBMHH113-10	HM185767		Adohar			cotton
	GBMHH112-10	HM185768		Bathinda			cotton
	GBMHH111-10	HM185769		CTRS			brinjal
	GBMHH110-10	HM185770		Barnala			cotton
	GBMHH109-10	HM185771		Sriganganagar			cotton
	GBMHH108-10	HM185772		Barnala			cotton
	GBMHH107-10	HM185773		Bathinda			cotton
	GBMHH106-10	HM185774		New Nathayipalem			blackgram
	GBMHH105-10	HM185775		Ponnur			blackgram
	GBMHH104-10	HM185776		Manchala			blackgram
	GBMHH103-10	HM185777		Narakoduru			tomato
	GBMHH102-10	HM185778		Arand			cotton
	GBMHH101-10	HM185779		Faridkot			cotton
	GBMHH100-10	HM185780		Ludhiana			cotton
	GBMHH099-10	HM185781		Kanpur			brinjal
	GBMHH098-10	HM185782		Adohar			cotton
	GBMHH097-10	HM185783		Barnala			cotton
	GBMIN9305-12	HQ446155		Kottayam			mulberry
	GBMIN31480-13	JN410716		Punjab, Firozpur-1			cotton
	GBMIN31511-13	JN410717		Punjab, Bhatinda-3			cotton
	GBMIN31509-13	JN410721		Haryana, Sirsa-1			cotton
	GBMIN31477-13	JN410722		Haryana, Sirsa-2			cotton
	GBMIN31453-13	JN410770		Punjab, Ludhiana-1			cotton
	GBMIN41053-13	JN703438		not reported			cotton
	GBMIN41054-13	JN703439		not reported			cotton
	GBMIN41055-13	JN703440		not reported			cotton
	GBMIN41056-13	JN703441		not reported			cotton
	GBMIN41058-13	JN703443		not reported			cotton
	GBMIN41059-13	JN703444		not reported			cotton
	GBMIN8501-12	JQ519904		New Delhi, Pusa			cotton
	GBMIN22990-13	JQ995274		Jammu			Okra
	GBMIN22981-13	JQ995275		Jammu			cucurbit
AAM1248	GBMHH125-10	HM185755		CTCRI, Kerala			Spider flower
	GBMIN31470-13	JN410736		Karnataka, Karkodari			sunflower
	GBMHH116-10	HM185764		CTCRI, Kerala			Tobacco
AAT8875	GBMIN19871-13	JX403938		Yannagunte, Karnatka			cabbage
	GBMIN33564-13	EU856737		not reported			not reported
	GBMIN33603-13	EU856724		not reported			not reported
	GBMIN19870-13	JX403937		Ardeshanahalli			cauliflower
	GBMIN19872-13	JX403936		Doddatumkur			cauliflower
AAA4495	GBMH0913-06	AY521259		not reported			not reported
	GBMH1949-06	NC_006279		not reported			not reported
AAG4846	GBMIN33567-13	EU856731		not reported			not reported
	GBMIN33568-13	EU856729		not reported			not reported
	GBMIN39468-13	AB587608		Kochi (Japan)			not reported
	GBMIN33605-13	EU856720		not reported			not reported
	GBMIN33601-13	EU856728		not reported			not reported
	GBMIN33572-13	EU856721		not reported			not reported
	GBMIN33598-13	EU856734		not reported			not reported
	GBMIN33596-13	EU856738		not reported			not reported
	GBMIN33563-13	EU856739		not reported			not reported
	GBMIN33565-13	EU856735		not reported			not reported
	GBMIN33599-13	EU856732		not reported			not reported
	GBMIN33569-13	EU856727		not reported			not reported
	GBMIN33602-13	EU856726		not reported			not reported
	GBMIN33566-13	EU856733		not reported			not reported
	GBMIN33597-13	EU856736		not reported			not reported
	GBMIN33571-13	EU856723		not reported			not reported
	GBMIN33604-13	EU856722		not reported			not reported
	GBMIN33573-13	EU856719		not reported			not reported
	GBMIN33600-13	EU856730		not reported			not reported
	GBMIN33570-13	EU856725		not reported			not reported
ACD4214	GBMIN39467-13	AB587610		Japan			not reported
	GBMIN39463-13	AB587609		Japan			not reported
ACD5051	GBMIN31499-13	JN410741		Karnataka, Kondgol			cotton
	GBMIN31469-13	JN410738		Karnataka, Shivali			cotton
	GBMIN31498-13	JN410743		Karnataka, Mahidi			cotton
ACE6289	GBMIN22982-13	JQ995273		Hamirpur, Himachal pradesh			brinjal
ACF2778	GBMIN8621-12	JN859139		India			white tamarind
	GBMIN41057-13	JN703442		India			cotton
ACF2778	GBMIN8621-12	JN859139		India			white tamarind
	GBMIN41057-13	JN703442		India			cotton
