# Supplementary material for: DNA Barcoding of Bemisia tabaci Complex (Hemiptera: Aleyrodidae) Reveals Southerly Expansion of the Dominant Whitefly Species on Cotton in Pakistan
Source: PLoS One. 2014 Aug 6;9(8):e104485. doi: 10.1371/journal.pone.0104485 (PMC4123980; doi:10.1371/journal.pone.0104485)
Supplement: Table S2 — COI-3′ and COI-5′ (barcode) K2P distances among respective taxonomic units of Bemisia tabaci complex as determined by Dinsdale et al. [3] and Ratnasingham and Hebert [54]. (XLS) [file pone.0104485.s002.xls]

## Sheet: Sheet1
Table S2. mtCOI-3ʹ and mtCOI-5ʹ (barcode) K2P distances among respective taxonomic units of Bemisia
tabaci complex as determined by Dinsdale et al. [3] and Ratnasingham and Hebert [54].
mtCOI-3ʹ				mtCOI-5ʹ (barcode)
Species 1	Species 2	%Dist (K2P)		BIN 1	BIN 2	% Dist (K2P)
New_world_1	New_world_2	1.28472		ACF2778	ACF7855	0.996915
MEAM_2	Mediterranian	2.255		ACE6289	ACF7855	1.33201
MEAM_1	Mediterranian	2.96705		AAM1248	ACE6289	1.59268
SubSahAf_1	SubSahAf_5	3.38173		ACE6289	ACF2778	1.59268
SubSahAf_2	SubSahAf_5	3.43015		AAM1248	ACF7855	1.84296
MEAM_1	MEAM_2	3.68238		AAM1248	ACF2778	1.87522
AsiaII_3	AsiaII_4	3.96652		AAM1246	AAM1247	2.90205
China_1	China_2	4.17868		AAM1247	ACF7855	6.894
AsiaII_1	AsiaII_2	4.40773		AAM1247	ACE6289	7.52457
AsiaII_3	AsiaII_9	4.51354		AAM1247	ACF2778	7.56332
AsiaII_5	AsiaII_6	4.86319		AAM1247	AAM1248	7.93252
Indian_Ocean	Mediterranian	5.36836		AAM1245	AAM1247	8.14259
AsiaII_2	AsiaII_4	5.38919		AAM1245	ACF7855	8.48714
SubSahAf_2	SubSahAf_3	5.50726		AAT8875	AAG4846	8.80957
AsiaII_1	AsiaII_7	5.83465		AAM1243	AAM1247	9.30322
SubSahAf_2	SubSahAf_4	6.44749		AAM1247	ACD5051	9.41811
Asia_1	AsiaIII	6.69629		AAM1245	ACE6289	9.53493
SubSahAf_1	SubSahAf_3	6.78564		AAM1245	ACF2778	9.5353
SubSahAf_1	SubSahAf_2	6.82273		AAM1246	ACF7855	9.56657
Indian_Ocean	MEAM_2	6.89903		AAM1245	AAM1246	10.3732
AsiaII_2	AsiaII_3	6.99846		AAM1243	ACF7855	10.7157
SubSahAf_3	SubSahAf_5	7.10845		AAM1243	ACD5051	10.7978
AsiaII_4	AsiaII_9	7.13026		AAM1246	ACF2778	10.9342
Indian_Ocean	MEAM_1	7.20604		AAM1246	ACD5051	11.02
SubSahAf_3	SubSahAf_4	7.27043		AAM1245	AAM1248	11.0408
SubSahAf_1	SubSahAf_4	7.28542		AAM1246	ACE6289	11.1303
AsiaII_1	AsiaII_6	7.4773		AAM1243	AAM1245	11.456
AsiaII_6	AsiaII_7	7.54885		AAM1243	ACE6289	11.4809
AsiaII_2	AsiaII_7	7.57761		AAM1243	AAM1246	11.5582
AsiaII_1	AsiaII_5	7.61407		AAM1243	AAM1248	11.7748
SubSahAf_4	SubSahAf_5	7.94643		ACD5051	ACF7855	11.8036
AsiaII_7	AsiaII_9	8.39174		AAM1246	AAM1248	11.9
AsiaII_2	AsiaII_9	8.52896		AAM1243	ACF2778	11.9628
AsiaII_5	AsiaII_7	8.57958		ACD5051	ACF2778	12.0279
AsiaII_7	AsiaII_11	8.73384		ACD5051	ACE6289	12.1294
AsiaII_7	AsiaII_8	8.75739		AAM1245	ACD5051	12.7244
AsiaII_9	AsiaII_10	8.80387		AAM1248	ACD5051	12.8207
AsiaII_2	AsiaII_5	8.88674		AAM1244	AAM1247	13.4803
AsiaII_7	AsiaII_10	8.8908		AAM1244	AAG4846	13.4962
AsiaII_4	AsiaII_7	9.21851		AAM1245	AAT8875	13.5961
AsiaII_3	AsiaII_7	9.39125		AAM1244	AAM1245	13.8578
AsiaII_8	AsiaII_11	9.55353		AAM1244	ACE6289	13.9504
AsiaII_2	AsiaII_6	9.68786		AAM1244	ACF2778	14.0517
AsiaII_1	AsiaII_4	9.70944		AAM1247	AAT8875	14.1264
AsiaII_2	AsiaII_11	10.0583		AAT8875	ABX2616	14.2838
AsiaII_6	AsiaII_10	10.0878		AAM1244	ACF7855	14.3507
AsiaII_2	AsiaII_10	10.0901		AAT8875	AAA4495	14.4023
Italy	AsiaII_7	10.1295		AAM1244	ACD5051	14.4063
China_1	Japan_1	10.29		AAM1247	AAG4846	14.4248
AsiaII_3	AsiaII_10	10.3145		AAM1245	ABX2616	14.5503
AsiaII_1	AsiaII_9	10.4067		AAM1247	ABX2616	14.7123
AsiaII_6	AsiaII_9	10.5108		AAM1245	AAG4846	14.7848
China_2	AsiaII_7	10.5425		AAM1244	AAM1248	14.8664
AsiaII_9	AsiaII_11	10.5922		AAG4846	ACD5051	15.0328
Italy	New_world_1	10.7009		AAM1244	AAT8875	15.2323
AsiaII_1	AsiaII_11	10.7154		AAG4846	ACF7855	15.2828
China_1	China_3	10.7461		AAT8875	ACF7855	15.3223
China_2	Japan_1	10.774		AAM1247	AAA4495	15.4315
AsiaII_5	AsiaII_9	10.7876		AAM1243	AAG4846	15.5119
Italy	AsiaII_1	10.8276		AAM1243	AAT8875	15.5752
China_2	China_3	10.8288		AAA4495	AAG4846	15.6331
China_1	AsiaII_1	10.8446		AAA4495	ACD5051	15.7376
AsiaII_7	Japan_1	10.912		AAM1243	AAM1244	15.7645
Italy	AsiaII_6	10.9267		AAA4495	ACF7855	15.8224
AsiaII_1	AsiaII_8	10.9289		AAG4846	ACF2778	15.8643
AsiaII_2	AsiaII_8	11.0362		AAM1243	ABX2616	15.9633
AsiaII_4	AsiaII_10	11.0517		AAG4846	ACE6289	16.0767
AsiaII_1	AsiaII_3	11.1211		AAG4846	ABX2616	16.2189
AsiaII_1	AsiaII_10	11.1447		ACD5051	ABX2616	16.234
AsiaII_6	Japan_1	11.1812		AAM1246	AAT8875	16.2629
AsiaII_2	MEAM_1	11.207		ACF7855	ABX2616	16.3124
China_1	AsiaII_6	11.2165		AAT8875	ACE6289	16.4148
AsiaII_3	AsiaII_8	11.2598		AAM1244	AAA4495	16.5326
Italy	China_2	11.2847		AAA4495	ACE6289	16.5712
Italy	Japan_1	11.289		ACF2778	ABX2616	16.6178
AsiaII_3	AsiaII_11	11.373		AAT8875	ACF2778	16.6406
SubSahAf_2	New_world_1	11.4017		AAM1244	AAM1246	16.6514
AsiaII_8	AsiaII_9	11.4076		ACE6289	ABX2616	16.6818
Italy	AsiaII_9	11.4119		ACD4214	ABX2616	16.7458
Asia_1	New_world_1	11.456		AAM1247	ACD4214	16.7624
AsiaII_2	Mediterranian	11.4595		AAA4495	ABX2616	16.7697
China_3	AsiaII_7	11.5248		AAM1244	ABX2616	16.8398
China_1	AsiaII_7	11.5525		AAA4495	ACF2778	16.9631
AsiaII_1	New_world_1	11.5542		AAT8875	ACD5051	17.0058
AsiaIII	Japan_1	11.5732		AAA4495	ACD4214	17.0393
SubSahAf_4	New_world_1	11.5742		AAG4846	ACD4214	17.0995
AsiaII_4	AsiaII_5	11.5835		AAM1248	AAG4846	17.1023
Asia_1	AsiaII_7	11.5881		AAM1245	ACD4214	17.1522
AsiaII_6	AsiaII_8	11.6474		AAM1246	AAA4495	17.1776
Italy	AsiaII_2	11.6489		AAM1248	ABX2616	17.2936
AsiaII_1	Japan_1	11.677		AAM1248	AAT8875	17.2936
Asia_1	Australia	11.6819		ACD4214	ACF7855	17.4867
AsiaII_8	AsiaII_10	11.6898		AAM1245	AAA4495	17.5055
SubSahAf_3	New_world_1	11.7047		AAM1246	AAG4846	17.5261
Italy	China_1	11.711		AAM1243	AAA4495	17.6204
AsiaII_4	AsiaII_11	11.7322		AAM1246	ABX2616	17.7191
AsiaII_4	AsiaII_6	11.7639		AAM1244	ACD4214	17.7963
AsiaII_10	AsiaII_11	11.8296		AAM1248	AAA4495	18.0215
Italy	AsiaII_8	11.8404		ACD4214	ACF2778	18.1774
China_3	Australia-Indonesia	11.8404		AAT8875	ACD4214	18.3942
SubSahAf_1	New_world_1	11.8653		ACD4214	ACE6289	18.4406
AsiaII_5	AsiaII_8	11.9063		ACD4214	ACD5051	18.5708
China_2	AsiaII_1	11.913		AAM1243	ACD4214	18.8902
Italy	AsiaII_11	11.9358		AAM1248	ACD4214	18.9181
AsiaII_7	AsiaIII	11.966		AAM1246	ACD4214	19.7117
AsiaII_1	AsiaIII	11.9663
Asia_1	Japan_1	12.0182
Italy	AsiaII_3	12.0546
China_1	AsiaIII	12.0546
China_3	AsiaII_1	12.1222
Mediterranian	New_world_1	12.126
AsiaII_2	New_world_1	12.1273
AsiaII_9	Japan_1	12.2022
China_3	AsiaII_2	12.2036
AsiaII_2	Japan_1	12.2335
AsiaII_5	AsiaII_11	12.2371
AsiaII_2	Australia	12.2495
MEAM_1	New_world_1	12.2565
AsiaIII	Australia	12.274
AsiaII_2	MEAM_2	12.2755
AsiaII_7	Mediterranian	12.2927
Asia_1	China_1	12.2969
SubSahAf_5	New_world_1	12.3167
New_world_1	Japan_1	12.3247
China_2	AsiaII_6	12.3274
China_3	Japan_1	12.3285
Asia_1	China_2	12.3409
AsiaII_3	AsiaII_6	12.3462
Italy	Australia-Indonesia	12.3522
China_3	AsiaII_8	12.3686
AsiaII_6	AsiaII_11	12.3869
MEAM_2	New_world_1	12.4491
China_1	AsiaII_2	12.4544
AsiaII_9	New_world_1	12.4907
AsiaII_1	Mediterranian	12.4991
China_3	AsiaII_10	12.5365
AsiaII_3	AsiaII_5	12.5366
China_3	AsiaII_6	12.5591
China_2	New_world_1	12.5913
AsiaII_1	Australia	12.5942
AsiaII_5	Australia	12.6031
Italy	AsiaIII	12.6121
Asia_1	AsiaII_1	12.623
AsiaII_10	New_world_1	12.6864
China_2	AsiaII_2	12.7991
China_1	AsiaII_5	12.8094
China_1	New_world_1	12.8223
China_2	AsiaII_10	12.8575
AsiaII_10	Japan_1	12.8716
China_2	AsiaIII	12.8794
AsiaIII	New_world_1	12.8899
Italy	AsiaII_4	12.9455
China_2	AsiaII_9	12.9493
China_1	AsiaII_10	12.961
China_3	AsiaII_9	12.9835
AsiaII_6	AsiaIII	12.9906
AsiaII_6	Australia	13.0036
Italy	Australia	13.0206
AsiaII_7	Australia	13.0209
Italy	Mediterranian	13.036
Italy	AsiaII_10	13.0506
Asia_1	New_world_2	13.0525
China_2	AsiaII_11	13.0656
China_3	AsiaII_11	13.0985
China_3	AsiaIII	13.1042
AsiaII_4	AsiaII_8	13.1087
Italy	New_world_2	13.1298
AsiaII_7	New_world_1	13.1359
AsiaII_3	Japan_1	13.1749
AsiaII_6	New_world_1	13.1769
AsiaII_3	New_world_1	13.1948
Italy	China_3	13.2007
AsiaII_1	MEAM_2	13.2649
Africa	AsiaII_1	13.3473
Asia_1	AsiaII_10	13.3482
Asia_1	China_3	13.3671
AsiaII_5	AsiaII_10	13.3844
Italy	Asia_1	13.4192
Asia_1	AsiaII_2	13.4246
Italy	AsiaII_5	13.4565
AsiaII_11	Japan_1	13.4599
China_2	AsiaII_5	13.4828
Asia_1	Mediterranian	13.4963
AsiaII_11	New_world_1	13.5262
Africa	AsiaII_7	13.5317
Africa	Japan_1	13.5435
AsiaII_4	Australia	13.5716
AsiaII_2	AsiaIII	13.5765
AsiaII_9	Australia	13.5928
AsiaII_4	Japan_1	13.5928
China_3	Australia	13.6297
AsiaII_8	New_world_1	13.6469
China_1	AsiaII_9	13.6566
China_3	New_world_1	13.6598
Asia_1	AsiaII_6	13.6638
New_world_1	Pakistan_new	13.6751
Mediterranian	New_world_2	13.6986
AsiaII_11	Mediterranian	13.7034
AsiaII_1	Indian_Ocean	13.7215
China_1	Australia-Indonesia	13.7461
China_1	AsiaII_11	13.7531
AsiaII_2	Indian_Ocean	13.8067
Mediterranian	Japan_1	13.8352
AsiaII_7	MEAM_2	13.845
AsiaII_4	New_world_1	13.8463
AsiaIII	Australia-Indonesia	13.8863
AsiaII_9	Pakistan_new	13.8932
Australia	Japan_1	13.9043
New_world_1	Japan_2	13.9117
AsiaII_1	New_world_2	13.9404
AsiaII_6	MEAM_2	13.9568
China_2	AsiaII_4	13.9745
China_3	Mediterranian	13.9977
Italy	Japan_2	14.0042
AsiaII_6	Mediterranian	14.0289
Australia	Australia-Indonesia	14.0303
AsiaII_10	AsiaIII	14.061
Italy	MEAM_2	14.0855
AsiaII_5	Japan_1	14.0859
Asia_1	Indian_Ocean	14.1122
AsiaII_11	Australia	14.1197
Australia	New_world_1	14.1291
AsiaII_9	Mediterranian	14.156
Italy	MEAM_1	14.1734
China_1	AsiaII_8	14.1992
China_2	Australia-Indonesia	14.2005
China_1	AsiaII_4	14.2328
Italy	SubSahAf_2	14.2335
Italy	Pakistan_new	14.2371
AsiaII_8	Mediterranian	14.2394
MEAM_1	New_world_2	14.2471
Africa	AsiaII_6	14.2482
AsiaIII	New_world_2	14.2572
AsiaII_5	New_world_1	14.3474
Asia_1	AsiaII_8	14.3986
AsiaII_3	Australia	14.4076
China_2	Australia	14.414
AsiaII_1	MEAM_1	14.4306
AsiaII_7	Indian_Ocean	14.4776
China_2	AsiaII_8	14.4813
Japan_1	Japan_2	14.5027
AsiaII_7	MEAM_1	14.5477
Asia_1	Australia-Indonesia	14.5525
Indian_Ocean	New_world_1	14.5603
AsiaII_1	Australia-Indonesia	14.5705
AsiaII_8	MEAM_2	14.6124
MEAM_2	Japan_1	14.6166
China_1	Mediterranian	14.6425
Italy	SubSahAf_4	14.6569
China_2	MEAM_1	14.6781
China_3	MEAM_1	14.6781
AsiaII_7	New_world_2	14.6837
Italy	Indian_Ocean	14.7102
China_1	Australia	14.7482
AsiaII_4	AsiaIII	14.7678
Italy	Africa	14.7688
AsiaII_4	Mediterranian	14.7731
China_2	Mediterranian	14.7875
China_2	AsiaII_3	14.8021
China_3	AsiaII_3	14.8021
AsiaII_4	MEAM_1	14.8214
AsiaII_10	Australia	14.8275
China_3	AsiaII_5	14.8473
Africa	AsiaII_9	14.8473
Asia_1	MEAM_2	14.8532
Italy	SubSahAf_1	14.8821
China_1	AsiaII_3	14.8869
AsiaII_4	Pakistan_new	14.8953
AsiaII_8	Japan_1	14.9062
Asia_1	AsiaII_11	14.9512
Africa	New_world_1	14.9551
China_3	MEAM_2	14.9742
Asia_1	MEAM_1	14.977
AsiaII_8	Australia	14.9849
AsiaII_3	Pakistan_new	14.9874
MEAM_2	New_world_2	15.0194
AsiaII_10	Mediterranian	15.0648
MEAM_1	Japan_1	15.0868
AsiaII_11	MEAM_2	15.0881
New_world_1	Uganda	15.1103
Africa	Asia_1	15.1764
Australia-Indonesia	Japan_1	15.1791
China_2	New_world_2	15.1796
AsiaII_9	AsiaIII	15.1868
AsiaII_11	MEAM_1	15.1946
SubSahAf_2	Japan_2	15.2024
Africa	AsiaII_2	15.2343
AsiaII_6	MEAM_1	15.2345
Africa	China_1	15.2409
SubSahAf_3	Japan_2	15.2454
AsiaII_2	Australia-Indonesia	15.2503
AsiaII_9	Indian_Ocean	15.3304
China_1	MEAM_1	15.3677
China_1	Japan_2	15.3786
SubSahAf_1	Mediterranian	15.395
SubSahAf_4	Mediterranian	15.4399
Indian_Ocean	New_world_2	15.4602
China_1	MEAM_2	15.474
AsiaII_3	Mediterranian	15.4905
MEAM_1	Australia	15.4984
AsiaII_8	MEAM_1	15.5067
Italy	SubSahAf_5	15.5228
AsiaII_2	New_world_2	15.5236
Italy	SubSahAf_3	15.5514
China_2	MEAM_2	15.5659
Australia-Indonesia	New_world_1	15.5854
AsiaII_9	New_world_2	15.5991
AsiaII_7	Australia-Indonesia	15.6195
Asia_1	AsiaII_9	15.6287
SubSahAf_2	Pakistan_new	15.6537
AsiaIII	Mediterranian	15.6558
SubSahAf_3	New_world_2	15.6787
Africa	China_2	15.6877
AsiaII_9	MEAM_2	15.6901
AsiaII_11	New_world_2	15.6984
Mediterranian	Australia	15.6997
AsiaII_4	MEAM_2	15.7041
China_3	AsiaII_4	15.7267
China_1	New_world_2	15.7281
AsiaII_8	AsiaIII	15.7517
Pakistan_new	Japan_2	15.7615
Africa	AsiaII_11	15.7617
Asia_1	SubSahAf_3	15.7779
AsiaII_9	SubSahAf_2	15.7847
Africa	Australia	15.7974
SubSahAf_2	New_world_2	15.798
Asia_1	AsiaII_4	15.8148
AsiaII_3	AsiaIII	15.8201
AsiaII_7	Pakistan_new	15.8334
China_2	Indian_Ocean	15.8444
Mediterranian	Japan_2	15.8452
AsiaII_6	New_world_2	15.848
AsiaII_5	Mediterranian	15.8624
AsiaII_7	SubSahAf_1	15.8724
AsiaII_9	SubSahAf_1	15.9079
SubSahAf_2	Mediterranian	15.9107
AsiaII_6	Australia-Indonesia	15.9526
Africa	AsiaII_5	15.9621
New_world_2	Pakistan_new	15.9633
SubSahAf_4	Japan_2	15.9736
Mediterranian	Australia-Indonesia	15.9888
AsiaII_1	SubSahAf_1	15.994
AsiaII_8	Japan_2	16.0018
AsiaII_9	MEAM_1	16.0127
AsiaII_10	Pakistan_new	16.0197
AsiaII_2	Pakistan_new	16.032
AsiaII_6	Indian_Ocean	16.0801
AsiaII_11	AsiaIII	16.0903
Africa	AsiaIII	16.0998
AsiaII_9	Australia-Indonesia	16.1196
China_1	Indian_Ocean	16.1497
AsiaII_10	New_world_2	16.1708
SubSahAf_1	Pakistan_new	16.1849
AsiaII_11	Japan_2	16.1881
New_world_2	Japan_1	16.1908
Africa	AsiaII_4	16.2177
Asia_1	AsiaII_5	16.2333
China_2	Pakistan_new	16.2428
AsiaII_9	Japan_2	16.245
AsiaII_5	New_world_2	16.2541
Africa	China_3	16.2554
AsiaII_7	Japan_2	16.2783
Africa	AsiaII_10	16.3122
SubSahAf_3	Pakistan_new	16.3161
SubSahAf_2	Australia	16.3329
SubSahAf_3	Mediterranian	16.3498
AsiaIII	MEAM_2	16.3552
AsiaII_1	SubSahAf_3	16.3729
Africa	AsiaII_3	16.3758
AsiaII_2	Japan_2	16.3857
AsiaII_5	AsiaIII	16.3984
MEAM_2	Australia	16.3985
AsiaII_3	MEAM_2	16.3988
SubSahAf_4	Japan_1	16.4004
SubSahAf_1	New_world_2	16.4046
SubSahAf_1	MEAM_1	16.4268
Mediterranian	Pakistan_new	16.4338
SubSahAf_1	Japan_1	16.4451
AsiaII_3	New_world_2	16.4607
AsiaIII	SubSahAf_3	16.4751
SubSahAf_4	New_world_2	16.481
Africa	AsiaII_8	16.4885
Asia_1	AsiaII_3	16.5
SubSahAf_5	Mediterranian	16.5265
SubSahAf_1	Japan_2	16.5428
AsiaII_5	MEAM_1	16.5443
AsiaII_10	MEAM_1	16.555
AsiaIII	Japan_2	16.574
AsiaII_2	SubSahAf_1	16.5902
SubSahAf_5	Japan_2	16.6134
AsiaII_5	MEAM_2	16.6159
AsiaII_10	MEAM_2	16.6258
AsiaIII	Indian_Ocean	16.6296
AsiaII_2	SubSahAf_2	16.6307
AsiaIII	MEAM_1	16.6589
Africa	Pakistan_new	16.6707
AsiaII_10	Indian_Ocean	16.6843
AsiaII_8	Indian_Ocean	16.6916
SubSahAf_2	MEAM_1	16.6926
SubSahAf_5	New_world_2	16.7111
AsiaIII	SubSahAf_2	16.721
AsiaII_11	Indian_Ocean	16.7215
AsiaII_7	SubSahAf_4	16.7279
AsiaII_8	New_world_2	16.7343
China_3	Japan_2	16.7426
Asia_1	SubSahAf_2	16.7513
AsiaII_4	Indian_Ocean	16.7785
AsiaII_1	Japan_2	16.7986
New_world_2	Japan_2	16.7998
AsiaII_2	SubSahAf_3	16.7999
SubSahAf_1	MEAM_2	16.818
SubSahAf_2	MEAM_2	16.8247
AsiaII_7	SubSahAf_3	16.8315
SubSahAf_3	Japan_1	16.8326
AsiaII_4	SubSahAf_1	16.8346
AsiaII_11	Australia-Indonesia	16.8531
AsiaIII	SubSahAf_4	16.8532
AsiaII_4	New_world_2	16.8607
AsiaII_3	Indian_Ocean	16.8711
SubSahAf_1	Australia	16.8767
AsiaII_8	SubSahAf_3	16.8945
AsiaII_6	Japan_2	16.9048
AsiaII_3	SubSahAf_1	16.9174
AsiaII_1	SubSahAf_4	16.9514
AsiaII_3	MEAM_1	16.9515
MEAM_1	Japan_2	16.9684
AsiaII_11	Pakistan_new	17.0155
AsiaII_9	SubSahAf_3	17.0224
AsiaII_9	SubSahAf_5	17.0224
SubSahAf_4	Pakistan_new	17.0705
Indian_Ocean	Japan_1	17.0725
Africa	Mediterranian	17.126
SubSahAf_5	MEAM_1	17.1388
Pakistan_new	Japan_1	17.1423
AsiaII_5	Australia-Indonesia	17.147
AsiaII_10	Japan_2	17.1473
SubSahAf_4	MEAM_2	17.1587
Asia_1	SubSahAf_4	17.1622
AsiaII_3	SubSahAf_2	17.164
AsiaII_10	SubSahAf_3	17.1667
SubSahAf_3	MEAM_1	17.1683
AsiaII_10	SubSahAf_4	17.1834
Australia	New_world_2	17.1881
Indian_Ocean	Pakistan_new	17.19
MEAM_1	Australia-Indonesia	17.2068
AsiaII_10	Australia-Indonesia	17.2088
Asia_1	Pakistan_new	17.2219
China_3	SubSahAf_1	17.2275
China_2	Japan_2	17.2375
MEAM_1	Pakistan_new	17.251
SubSahAf_5	Pakistan_new	17.2605
Australia-Indonesia	Pakistan_new	17.2718
AsiaII_6	SubSahAf_2	17.2925
SubSahAf_5	Australia	17.2934
AsiaII_1	Pakistan_new	17.3097
AsiaIII	Pakistan_new	17.3351
AsiaII_6	SubSahAf_5	17.3381
China_1	SubSahAf_1	17.3402
AsiaII_5	Indian_Ocean	17.3493
China_3	New_world_2	17.3613
AsiaII_2	SubSahAf_4	17.3632
AsiaII_1	SubSahAf_2	17.3726
AsiaII_6	SubSahAf_1	17.3858
SubSahAf_5	MEAM_2	17.4024
AsiaII_6	Pakistan_new	17.4046
AsiaII_8	Pakistan_new	17.4217
AsiaII_5	Pakistan_new	17.4322
China_2	SubSahAf_1	17.4569
AsiaII_7	SubSahAf_5	17.4604
Asia_1	Japan_2	17.4719
SubSahAf_5	Japan_1	17.4721
Indian_Ocean	Australia	17.4854
AsiaII_1	SubSahAf_5	17.4866
AsiaIII	SubSahAf_1	17.4953
SubSahAf_4	MEAM_1	17.5114
China_3	Pakistan_new	17.5151
Africa	Australia-Indonesia	17.5252
Indian_Ocean	Japan_2	17.5656
AsiaII_8	Australia-Indonesia	17.5898
SubSahAf_3	MEAM_2	17.6353
SubSahAf_2	Japan_1	17.6633
MEAM_2	Japan_2	17.6652
AsiaII_10	SubSahAf_1	17.6757
AsiaIII	SubSahAf_5	17.6824
SubSahAf_4	Australia	17.6937
AsiaII_8	SubSahAf_2	17.7408
AsiaII_6	SubSahAf_3	17.7636
AsiaII_7	SubSahAf_2	17.7865
Asia_1	SubSahAf_5	17.7903
AsiaII_2	SubSahAf_5	17.808
AsiaII_11	SubSahAf_1	17.8104
AsiaII_4	Japan_2	17.8215
China_1	Pakistan_new	17.8366
AsiaII_9	SubSahAf_4	17.8396
AsiaII_3	Australia-Indonesia	17.8599
Asia_1	SubSahAf_1	17.8812
Africa	New_world_2	17.8999
AsiaII_4	SubSahAf_2	17.9141
MEAM_2	Australia-Indonesia	17.9162
SubSahAf_2	Indian_Ocean	17.9604
AsiaII_3	SubSahAf_3	17.9789
AsiaII_3	Japan_2	17.9809
China_2	SubSahAf_3	17.9968
China_3	SubSahAf_3	17.9968
AsiaII_6	SubSahAf_4	18.011
China_3	SubSahAf_5	18.028
AsiaII_5	Japan_2	18.0363
Indian_Ocean	Australia-Indonesia	18.0442
China_3	Indian_Ocean	18.084
AsiaII_10	SubSahAf_2	18.0971
SubSahAf_1	Australia-Indonesia	18.1145
AsiaII_4	Australia-Indonesia	18.1164
Australia-Indonesia	Japan_2	18.1243
SubSahAf_3	Australia	18.1387
AsiaII_1	Uganda	18.1668
AsiaII_3	SubSahAf_5	18.189
China_3	SubSahAf_4	18.2048
SubSahAf_4	Australia-Indonesia	18.2059
AsiaII_11	SubSahAf_2	18.2138
Africa	SubSahAf_1	18.2685
Africa	MEAM_1	18.3403
MEAM_2	Pakistan_new	18.3614
China_1	SubSahAf_3	18.3657
Africa	Japan_2	18.3672
Mediterranian	Uganda	18.4068
AsiaII_4	SubSahAf_3	18.4395
SubSahAf_3	Australia-Indonesia	18.4509
AsiaII_8	SubSahAf_1	18.4689
SubSahAf_4	Indian_Ocean	18.4856
AsiaII_11	SubSahAf_5	18.4876
Africa	SubSahAf_2	18.4884
China_3	SubSahAf_2	18.5234
SubSahAf_3	Indian_Ocean	18.5424
AsiaII_11	SubSahAf_3	18.5579
AsiaII_4	SubSahAf_5	18.6465
China_1	SubSahAf_2	18.7001
Uganda	Pakistan_new	18.701
China_2	SubSahAf_2	18.7216
SubSahAf_1	Uganda	18.7436
SubSahAf_2	Australia-Indonesia	18.7821
AsiaII_3	SubSahAf_4	18.7947
AsiaII_4	SubSahAf_4	18.8351
Africa	MEAM_2	18.8458
Australia	Japan_2	18.8838
AsiaII_8	SubSahAf_4	18.8971
China_1	SubSahAf_4	18.9994
SubSahAf_1	Indian_Ocean	19.0006
China_1	SubSahAf_5	19.0128
AsiaII_10	SubSahAf_5	19.038
Australia-Indonesia	New_world_2	19.0538
AsiaII_8	SubSahAf_5	19.1128
Australia	Pakistan_new	19.2175
Africa	SubSahAf_3	19.2365
SubSahAf_5	Australia-Indonesia	19.2568
AsiaII_11	SubSahAf_4	19.3292
SubSahAf_5	Indian_Ocean	19.3521
China_2	SubSahAf_4	19.4054
AsiaII_5	SubSahAf_1	19.4081
AsiaII_2	Uganda	19.4283
MEAM_1	Uganda	19.4405
China_3	Uganda	19.4462
MEAM_2	Uganda	19.4645
SubSahAf_5	Uganda	19.5431
AsiaII_5	SubSahAf_4	19.5967
AsiaII_10	Uganda	19.6339
Africa	SubSahAf_5	19.6567
SubSahAf_2	Uganda	19.6572
Africa	Indian_Ocean	19.7563
China_2	SubSahAf_5	19.8312
China_2	Uganda	19.8312
China_1	Uganda	19.8489
AsiaII_9	Uganda	19.8764
AsiaII_6	Uganda	19.8864
AsiaII_5	SubSahAf_2	19.9265
AsiaII_5	SubSahAf_3	20.0101
AsiaII_7	Uganda	20.0189
Italy	Uganda	20.2154
Uganda	Japan_2	20.2774
Uganda	Japan_1	20.3126
SubSahAf_3	Uganda	20.3138
New_world_2	Uganda	20.3208
AsiaII_8	Uganda	20.5336
AsiaII_5	Uganda	20.6349
Africa	SubSahAf_4	20.6958
Australia-Indonesia	Uganda	20.7129
AsiaII_5	SubSahAf_5	20.8113
SubSahAf_4	Uganda	20.9741
AsiaIII	Uganda	21.1868
Asia_1	Uganda	21.3017
AsiaII_11	Uganda	21.4287
Indian_Ocean	Uganda	21.5981
Africa	Uganda	21.7239
AsiaII_4	Uganda	22.0814
Australia	Uganda	22.2804
AsiaII_3	Uganda	22.7006
